# Supplementary material for: A Large Deletion in the NSDHL Gene in Labrador Retrievers with a Congenital Cornification Disorder
Source: G3 (Bethesda). 2017 Jul 21;7(9):3115–21. doi: 10.1534/g3.117.1124 (PMC5592936; doi:10.1534/g3.117.1124)
Supplement: Supplementary file 2 [file 3115TableS2.xlsx]

## Sheet: Sheet1
Table S2. Control Labrador Retrievers that were all genotyped as homozygous or hemizygous wildtype at chrX:120,749,179_120,763,577del14,399
Lab ID	Sex	Genotype
LA491	f	wt/wt
LA492	f	wt/wt
LA493	f	wt/wt
LA494	f	wt/wt
LA495	m	wt/-
LA496	f	wt/wt
LA497	f	wt/wt
LA498	f	wt/wt
LA501	f	wt/wt
LA502	f	wt/wt
LA503	m	wt/-
LA504	f	wt/wt
LA505	m	wt/-
LA506	f	wt/wt
LA507	f	wt/wt
LA508	f	wt/wt
LA509	f	wt/wt
LA510	m	wt/-
LA511	m	wt/-
LA512	f	wt/wt
LA513	f	wt/wt
LA514	m	wt/-
LA515	f	wt/wt
LA516	f	wt/wt
LA517	f	wt/wt
LA518	m	wt/-
LA519	m	wt/-
LA520	f	wt/wt
LA521	f	wt/wt
LA522	m	wt/-
LA523	f	wt/wt
LA524	f	wt/wt
LA525	m	wt/-
LA526	f	wt/wt
LA527	m	wt/-
LA528	f	wt/wt
LA529	f	wt/wt
LA530	m	wt/-
LA531	m	wt/-
LA532	m	wt/-
LA533	m	wt/-
LA534	m	wt/-
LA535	m	wt/-
LA536	m	wt/-
LA537	f	wt/wt
LA538	m	wt/-
LA539	f	wt/wt
LA540	m	wt/-
LA541	f	wt/wt
LA543	m	wt/-
